# Supplementary material for: Association analysis of transcriptome and quasi-targeted metabolomics reveals the regulation mechanism underlying broiler muscle tissue development at different levels of dietary guanidinoacetic acid
Source: Front Vet Sci. 2024 Apr 25;11:1384028. doi: 10.3389/fvets.2024.1384028 (PMC11080945; doi:10.3389/fvets.2024.1384028)
Supplement: Supplementary file 2 [file Data_Sheet_1.ZIP]

Archive with 863 entries (834 files):
- Result-X101SC22030966-Z01-J001-B1-42 (quasi-targeted metabolomics)/
- Result-X101SC22030966-Z01-J001-B1-42 (quasi-targeted metabolomics)/1.MetQuant-QC/
- Result-X101SC22030966-Z01-J001-B1-42 (quasi-targeted metabolomics)/1.MetQuant-QC/1-MetQuant-QC-readme.pdf
- Result-X101SC22030966-Z01-J001-B1-42 (quasi-targeted metabolomics)/1.MetQuant-QC/QC_TIC_neg.png
- Result-X101SC22030966-Z01-J001-B1-42 (quasi-targeted metabolomics)/1.MetQuant-QC/QC_TIC_pos.png
- Result-X101SC22030966-Z01-J001-B1-42 (quasi-targeted metabolomics)/1.MetQuant-QC/Samples_QC_all-PCA.3D.pdf
- Result-X101SC22030966-Z01-J001-B1-42 (quasi-targeted metabolomics)/1.MetQuant-QC/Samples_QC_all-PCA.3D.png
- Result-X101SC22030966-Z01-J001-B1-42 (quasi-targeted metabolomics)/1.MetQuant-QC/Samples_QC_all-PCA.pdf
- Result-X101SC22030966-Z01-J001-B1-42 (quasi-targeted metabolomics)/1.MetQuant-QC/Samples_QC_all-PCA.png
- Result-X101SC22030966-Z01-J001-B1-42 (quasi-targeted metabolomics)/1.MetQuant-QC/Samples_QC_all-pcaloading.pdf
- Result-X101SC22030966-Z01-J001-B1-42 (quasi-targeted metabolomics)/1.MetQuant-QC/Samples_QC_all-pcaloading.png
- Result-X101SC22030966-Z01-J001-B1-42 (quasi-targeted metabolomics)/1.MetQuant-QC/Samples_all-PCA.3D.pdf
- Result-X101SC22030966-Z01-J001-B1-42 (quasi-targeted metabolomics)/1.MetQuant-QC/Samples_all-PCA.3D.png
- Result-X101SC22030966-Z01-J001-B1-42 (quasi-targeted metabolomics)/1.MetQuant-QC/Samples_all-PCA.pdf
- Result-X101SC22030966-Z01-J001-B1-42 (quasi-targeted metabolomics)/1.MetQuant-QC/Samples_all-PCA.png
- Result-X101SC22030966-Z01-J001-B1-42 (quasi-targeted metabolomics)/1.MetQuant-QC/Samples_all-pcaloading.pdf
- Result-X101SC22030966-Z01-J001-B1-42 (quasi-targeted metabolomics)/1.MetQuant-QC/Samples_all-pcaloading.png
- Result-X101SC22030966-Z01-J001-B1-42 (quasi-targeted metabolomics)/1.MetQuant-QC/cor_pearson_all.pdf
- Result-X101SC22030966-Z01-J001-B1-42 (quasi-targeted metabolomics)/1.MetQuant-QC/cor_pearson_all.png
- Result-X101SC22030966-Z01-J001-B1-42 (quasi-targeted metabolomics)/1.MetQuant-QC/cor_pearson_all.xls
- Result-X101SC22030966-Z01-J001-B1-42 (quasi-targeted metabolomics)/1.MetQuant-QC/meta_intensity_all.xls
- Result-X101SC22030966-Z01-J001-B1-42 (quasi-targeted metabolomics)/1.MetQuant-QC/sam_qc_infor_all.xls
- Result-X101SC22030966-Z01-J001-B1-42 (quasi-targeted metabolomics)/2.MetAnnotation/
- Result-X101SC22030966-Z01-J001-B1-42 (quasi-targeted metabolomics)/2.MetAnnotation/2-MetAnnotation-readme.pdf
- Result-X101SC22030966-Z01-J001-B1-42 (quasi-targeted metabolomics)/2.MetAnnotation/HMDB/
- Result-X101SC22030966-Z01-J001-B1-42 (quasi-targeted metabolomics)/2.MetAnnotation/HMDB/meta_all.HMDB.Anno.pdf
- Result-X101SC22030966-Z01-J001-B1-42 (quasi-targeted metabolomics)/2.MetAnnotation/HMDB/meta_all.HMDB.Anno.png
- Result-X101SC22030966-Z01-J001-B1-42 (quasi-targeted metabolomics)/2.MetAnnotation/HMDB/meta_all_hmdb_anno.xls
- Result-X101SC22030966-Z01-J001-B1-42 (quasi-targeted metabolomics)/2.MetAnnotation/HMDB/meta_all_hmdb_anno_category.xls
- Result-X101SC22030966-Z01-J001-B1-42 (quasi-targeted metabolomics)/2.MetAnnotation/KEGG/
- Result-X101SC22030966-Z01-J001-B1-42 (quasi-targeted metabolomics)/2.MetAnnotation/KEGG/meta_all.KEGG.Anno.pdf
- Result-X101SC22030966-Z01-J001-B1-42 (quasi-targeted metabolomics)/2.MetAnnotation/KEGG/meta_all.KEGG.Anno.png
- Result-X101SC22030966-Z01-J001-B1-42 (quasi-targeted metabolomics)/2.MetAnnotation/KEGG/meta_all_kegg_anno.xls
- Result-X101SC22030966-Z01-J001-B1-42 (quasi-targeted metabolomics)/2.MetAnnotation/KEGG/meta_all_kegg_anno_category.xls
- Result-X101SC22030966-Z01-J001-B1-42 (quasi-targeted metabolomics)/2.MetAnnotation/Lipidmaps/
- Result-X101SC22030966-Z01-J001-B1-42 (quasi-targeted metabolomics)/2.MetAnnotation/Lipidmaps/meta_all.Lipidmaps.Anno.pdf
- Result-X101SC22030966-Z01-J001-B1-42 (quasi-targeted metabolomics)/2.MetAnnotation/Lipidmaps/meta_all.Lipidmaps.Anno.png
- Result-X101SC22030966-Z01-J001-B1-42 (quasi-targeted metabolomics)/2.MetAnnotation/Lipidmaps/meta_all_lipidmaps_anno.xls
- Result-X101SC22030966-Z01-J001-B1-42 (quasi-targeted metabolomics)/2.MetAnnotation/Lipidmaps/meta_all_lipidmaps_anno_category.xls
- Result-X101SC22030966-Z01-J001-B1-42 (quasi-targeted metabolomics)/3.MetDiffScreening/
- Result-X101SC22030966-Z01-J001-B1-42 (quasi-targeted metabolomics)/3.MetDiffScreening/3-MetDiffScreening-readme.pdf
- Result-X101SC22030966-Z01-J001-B1-42 (quasi-targeted metabolomics)/3.MetDiffScreening/High_GAA.vs.Control/
- Result-X101SC22030966-Z01-J001-B1-42 (quasi-targeted metabolomics)/3.MetDiffScreening/High_GAA.vs.Control/High_GAA.vs.Control_all.xls
- Result-X101SC22030966-Z01-J001-B1-42 (quasi-targeted metabolomics)/3.MetDiffScreening/High_GAA.vs.Control/High_GAA.vs.Control_all.xls.volcano.pdf
- Result-X101SC22030966-Z01-J001-B1-42 (quasi-targeted metabolomics)/3.MetDiffScreening/High_GAA.vs.Control/High_GAA.vs.Control_all.xls.volcano.png
- Result-X101SC22030966-Z01-J001-B1-42 (quasi-targeted metabolomics)/3.MetDiffScreening/High_GAA.vs.Control/High_GAA.vs.Control_all_Diff.xls
- Result-X101SC22030966-Z01-J001-B1-42 (quasi-targeted metabolomics)/3.MetDiffScreening/High_GAA.vs.Control/High_GAA.vs.Control_all_PCA-pcaloading.pdf
- Result-X101SC22030966-Z01-J001-B1-42 (quasi-targeted metabolomics)/3.MetDiffScreening/High_GAA.vs.Control/High_GAA.vs.Control_all_PCA-pcaloading.png
- Result-X101SC22030966-Z01-J001-B1-42 (quasi-targeted metabolomics)/3.MetDiffScreening/High_GAA.vs.Control/High_GAA.vs.Control_all_PCA.3D.pdf
- Result-X101SC22030966-Z01-J001-B1-42 (quasi-targeted metabolomics)/3.MetDiffScreening/High_GAA.vs.Control/High_GAA.vs.Control_all_PCA.3D.png
- Result-X101SC22030966-Z01-J001-B1-42 (quasi-targeted metabolomics)/3.MetDiffScreening/High_GAA.vs.Control/High_GAA.vs.Control_all_PCA.pdf
- Result-X101SC22030966-Z01-J001-B1-42 (quasi-targeted metabolomics)/3.MetDiffScreening/High_GAA.vs.Control/High_GAA.vs.Control_all_PCA.png
- Result-X101SC22030966-Z01-J001-B1-42 (quasi-targeted metabolomics)/3.MetDiffScreening/High_GAA.vs.Control/High_GAA.vs.Control_all_PLSDA-loading.pdf
- Result-X101SC22030966-Z01-J001-B1-42 (quasi-targeted metabolomics)/3.MetDiffScreening/High_GAA.vs.Control/High_GAA.vs.Control_all_PLSDA-loading.png
- Result-X101SC22030966-Z01-J001-B1-42 (quasi-targeted metabolomics)/3.MetDiffScreening/High_GAA.vs.Control/High_GAA.vs.Control_all_PLSDA-score.pdf
- Result-X101SC22030966-Z01-J001-B1-42 (quasi-targeted metabolomics)/3.MetDiffScreening/High_GAA.vs.Control/High_GAA.vs.Control_all_PLSDA-score.png
- Result-X101SC22030966-Z01-J001-B1-42 (quasi-targeted metabolomics)/3.MetDiffScreening/High_GAA.vs.Control/High_GAA.vs.Control_all_PLSDA-valid.pdf
- Result-X101SC22030966-Z01-J001-B1-42 (quasi-targeted metabolomics)/3.MetDiffScreening/High_GAA.vs.Control/High_GAA.vs.Control_all_PLSDA-valid.png
- Result-X101SC22030966-Z01-J001-B1-42 (quasi-targeted metabolomics)/3.MetDiffScreening/High_GAA.vs.No_GAA/
- Result-X101SC22030966-Z01-J001-B1-42 (quasi-targeted metabolomics)/3.MetDiffScreening/High_GAA.vs.No_GAA/High_GAA.vs.No_GAA_all.xls
- Result-X101SC22030966-Z01-J001-B1-42 (quasi-targeted metabolomics)/3.MetDiffScreening/High_GAA.vs.No_GAA/High_GAA.vs.No_GAA_all.xls.volcano.pdf
- Result-X101SC22030966-Z01-J001-B1-42 (quasi-targeted metabolomics)/3.MetDiffScreening/High_GAA.vs.No_GAA/High_GAA.vs.No_GAA_all.xls.volcano.png
- Result-X101SC22030966-Z01-J001-B1-42 (quasi-targeted metabolomics)/3.MetDiffScreening/High_GAA.vs.No_GAA/High_GAA.vs.No_GAA_all_Diff.xls
- Result-X101SC22030966-Z01-J001-B1-42 (quasi-targeted metabolomics)/3.MetDiffScreening/High_GAA.vs.No_GAA/High_GAA.vs.No_GAA_all_PCA-pcaloading.pdf
- Result-X101SC22030966-Z01-J001-B1-42 (quasi-targeted metabolomics)/3.MetDiffScreening/High_GAA.vs.No_GAA/High_GAA.vs.No_GAA_all_PCA-pcaloading.png
- Result-X101SC22030966-Z01-J001-B1-42 (quasi-targeted metabolomics)/3.MetDiffScreening/High_GAA.vs.No_GAA/High_GAA.vs.No_GAA_all_PCA.3D.pdf
- Result-X101SC22030966-Z01-J001-B1-42 (quasi-targeted metabolomics)/3.MetDiffScreening/High_GAA.vs.No_GAA/High_GAA.vs.No_GAA_all_PCA.3D.png
- Result-X101SC22030966-Z01-J001-B1-42 (quasi-targeted metabolomics)/3.MetDiffScreening/High_GAA.vs.No_GAA/High_GAA.vs.No_GAA_all_PCA.pdf
- Result-X101SC22030966-Z01-J001-B1-42 (quasi-targeted metabolomics)/3.MetDiffScreening/High_GAA.vs.No_GAA/High_GAA.vs.No_GAA_all_PCA.png
- Result-X101SC22030966-Z01-J001-B1-42 (quasi-targeted metabolomics)/3.MetDiffScreening/High_GAA.vs.No_GAA/High_GAA.vs.No_GAA_all_PLSDA-loading.pdf
- Result-X101SC22030966-Z01-J001-B1-42 (quasi-targeted metabolomics)/3.MetDiffScreening/High_GAA.vs.No_GAA/High_GAA.vs.No_GAA_all_PLSDA-loading.png
- Result-X101SC22030966-Z01-J001-B1-42 (quasi-targeted metabolomics)/3.MetDiffScreening/High_GAA.vs.No_GAA/High_GAA.vs.No_GAA_all_PLSDA-score.pdf
- Result-X101SC22030966-Z01-J001-B1-42 (quasi-targeted metabolomics)/3.MetDiffScreening/High_GAA.vs.No_GAA/High_GAA.vs.No_GAA_all_PLSDA-score.png
- Result-X101SC22030966-Z01-J001-B1-42 (quasi-targeted metabolomics)/3.MetDiffScreening/High_GAA.vs.No_GAA/High_GAA.vs.No_GAA_all_PLSDA-valid.pdf
- Result-X101SC22030966-Z01-J001-B1-42 (quasi-targeted metabolomics)/3.MetDiffScreening/High_GAA.vs.No_GAA/High_GAA.vs.No_GAA_all_PLSDA-valid.png
- Result-X101SC22030966-Z01-J001-B1-42 (quasi-targeted metabolomics)/3.MetDiffScreening/No_GAA.vs.Control/
- Result-X101SC22030966-Z01-J001-B1-42 (quasi-targeted metabolomics)/3.MetDiffScreening/No_GAA.vs.Control/No_GAA.vs.Control_all.xls
- Result-X101SC22030966-Z01-J001-B1-42 (quasi-targeted metabolomics)/3.MetDiffScreening/No_GAA.vs.Control/No_GAA.vs.Control_all.xls.volcano.pdf
- Result-X101SC22030966-Z01-J001-B1-42 (quasi-targeted metabolomics)/3.MetDiffScreening/No_GAA.vs.Control/No_GAA.vs.Control_all.xls.volcano.png
- Result-X101SC22030966-Z01-J001-B1-42 (quasi-targeted metabolomics)/3.MetDiffScreening/No_GAA.vs.Control/No_GAA.vs.Control_all_Diff.xls
- Result-X101SC22030966-Z01-J001-B1-42 (quasi-targeted metabolomics)/3.MetDiffScreening/No_GAA.vs.Control/No_GAA.vs.Control_all_PCA-pcaloading.pdf
- Result-X101SC22030966-Z01-J001-B1-42 (quasi-targeted metabolomics)/3.MetDiffScreening/No_GAA.vs.Control/No_GAA.vs.Control_all_PCA-pcaloading.png
- Result-X101SC22030966-Z01-J001-B1-42 (quasi-targeted metabolomics)/3.MetDiffScreening/No_GAA.vs.Control/No_GAA.vs.Control_all_PCA.3D.pdf
- Result-X101SC22030966-Z01-J001-B1-42 (quasi-targeted metabolomics)/3.MetDiffScreening/No_GAA.vs.Control/No_GAA.vs.Control_all_PCA.3D.png
- Result-X101SC22030966-Z01-J001-B1-42 (quasi-targeted metabolomics)/3.MetDiffScreening/No_GAA.vs.Control/No_GAA.vs.Control_all_PCA.pdf
- Result-X101SC22030966-Z01-J001-B1-42 (quasi-targeted metabolomics)/3.MetDiffScreening/No_GAA.vs.Control/No_GAA.vs.Control_all_PCA.png
- Result-X101SC22030966-Z01-J001-B1-42 (quasi-targeted metabolomics)/3.MetDiffScreening/No_GAA.vs.Control/No_GAA.vs.Control_all_PLSDA-loading.pdf
- Result-X101SC22030966-Z01-J001-B1-42 (quasi-targeted metabolomics)/3.MetDiffScreening/No_GAA.vs.Control/No_GAA.vs.Control_all_PLSDA-loading.png
- Result-X101SC22030966-Z01-J001-B1-42 (quasi-targeted metabolomics)/3.MetDiffScreening/No_GAA.vs.Control/No_GAA.vs.Control_all_PLSDA-score.pdf
- Result-X101SC22030966-Z01-J001-B1-42 (quasi-targeted metabolomics)/3.MetDiffScreening/No_GAA.vs.Control/No_GAA.vs.Control_all_PLSDA-score.png
- Result-X101SC22030966-Z01-J001-B1-42 (quasi-targeted metabolomics)/3.MetDiffScreening/No_GAA.vs.Control/No_GAA.vs.Control_all_PLSDA-valid.pdf
- Result-X101SC22030966-Z01-J001-B1-42 (quasi-targeted metabolomics)/3.MetDiffScreening/No_GAA.vs.Control/No_GAA.vs.Control_all_PLSDA-valid.png
- Result-X101SC22030966-Z01-J001-B1-42 (quasi-targeted metabolomics)/4.MetDiffAnalysis/
- Result-X101SC22030966-Z01-J001-B1-42 (quasi-targeted metabolomics)/4.MetDiffAnalysis/4-MetDiffAnalysis-readme.pdf
- Result-X101SC22030966-Z01-J001-B1-42 (quasi-targeted metabolomics)/4.MetDiffAnalysis/Heatmap_diff/
- Result-X101SC22030966-Z01-J001-B1-42 (quasi-targeted metabolomics)/4.MetDiffAnalysis/Heatmap_diff/Diff_Heatmap_Name_all.xls
- Result-X101SC22030966-Z01-J001-B1-42 (quasi-targeted metabolomics)/4.MetDiffAnalysis/Heatmap_diff/Diff_Heatmap_all.cluster.detail.pdf
- Result-X101SC22030966-Z01-J001-B1-42 (quasi-targeted metabolomics)/4.MetDiffAnalysis/Heatmap_diff/Diff_Heatmap_all.cluster.detail.png
- Result-X101SC22030966-Z01-J001-B1-42 (quasi-targeted metabolomics)/4.MetDiffAnalysis/Heatmap_diff/Diff_Heatmap_all.cluster.pdf
- Result-X101SC22030966-Z01-J001-B1-42 (quasi-targeted metabolomics)/4.MetDiffAnalysis/Heatmap_diff/Diff_Heatmap_all.cluster.png
- Result-X101SC22030966-Z01-J001-B1-42 (quasi-targeted metabolomics)/4.MetDiffAnalysis/Heatmap_diff/Diff_Heatmap_all.detail.pdf
- Result-X101SC22030966-Z01-J001-B1-42 (quasi-targeted metabolomics)/4.MetDiffAnalysis/Heatmap_diff/Diff_Heatmap_all.detail.png
- Result-X101SC22030966-Z01-J001-B1-42 (quasi-targeted metabolomics)/4.MetDiffAnalysis/Heatmap_diff/Diff_Heatmap_all.pdf
- Result-X101SC22030966-Z01-J001-B1-42 (quasi-targeted metabolomics)/4.MetDiffAnalysis/Heatmap_diff/Diff_Heatmap_all.png
- Result-X101SC22030966-Z01-J001-B1-42 (quasi-targeted metabolomics)/4.MetDiffAnalysis/High_GAA.vs.Control/
- Result-X101SC22030966-Z01-J001-B1-42 (quasi-targeted metabolomics)/4.MetDiffAnalysis/High_GAA.vs.Control/High_GAA.vs.Control_all_Pvalue.xls
- Result-X101SC22030966-Z01-J001-B1-42 (quasi-targeted metabolomics)/4.MetDiffAnalysis/High_GAA.vs.Control/High_GAA.vs.Control_all_cluster_heatmap.pdf
- Result-X101SC22030966-Z01-J001-B1-42 (quasi-targeted metabolomics)/4.MetDiffAnalysis/High_GAA.vs.Control/High_GAA.vs.Control_all_cluster_heatmap.png
- Result-X101SC22030966-Z01-J001-B1-42 (quasi-targeted metabolomics)/4.MetDiffAnalysis/High_GAA.vs.Control/High_GAA.vs.Control_all_cluster_heatmap_detail.pdf
- Result-X101SC22030966-Z01-J001-B1-42 (quasi-targeted metabolomics)/4.MetDiffAnalysis/High_GAA.vs.Control/High_GAA.vs.Control_all_cluster_heatmap_detail.png
- Result-X101SC22030966-Z01-J001-B1-42 (quasi-targeted metabolomics)/4.MetDiffAnalysis/High_GAA.vs.Control/High_GAA.vs.Control_all_corr.pdf
- Result-X101SC22030966-Z01-J001-B1-42 (quasi-targeted metabolomics)/4.MetDiffAnalysis/High_GAA.vs.Control/High_GAA.vs.Control_all_corr.png
- Result-X101SC22030966-Z01-J001-B1-42 (quasi-targeted metabolomics)/4.MetDiffAnalysis/High_GAA.vs.Control/High_GAA.vs.Control_all_corr.xls
- Result-X101SC22030966-Z01-J001-B1-42 (quasi-targeted metabolomics)/4.MetDiffAnalysis/High_GAA.vs.Control/High_GAA.vs.Control_all_heatmap.pdf
- Result-X101SC22030966-Z01-J001-B1-42 (quasi-targeted metabolomics)/4.MetDiffAnalysis/High_GAA.vs.Control/High_GAA.vs.Control_all_heatmap.png
- Result-X101SC22030966-Z01-J001-B1-42 (quasi-targeted metabolomics)/4.MetDiffAnalysis/High_GAA.vs.Control/High_GAA.vs.Control_all_heatmap_detail.pdf
- Result-X101SC22030966-Z01-J001-B1-42 (quasi-targeted metabolomics)/4.MetDiffAnalysis/High_GAA.vs.Control/High_GAA.vs.Control_all_heatmap_detail.png
- Result-X101SC22030966-Z01-J001-B1-42 (quasi-targeted metabolomics)/4.MetDiffAnalysis/High_GAA.vs.Control/High_GAA.vs.Control_all_zscore.pdf
- Result-X101SC22030966-Z01-J001-B1-42 (quasi-targeted metabolomics)/4.MetDiffAnalysis/High_GAA.vs.Control/High_GAA.vs.Control_all_zscore.png
- Result-X101SC22030966-Z01-J001-B1-42 (quasi-targeted metabolomics)/4.MetDiffAnalysis/High_GAA.vs.Control/High_GAA.vs.Control_all_zscore.xls
- Result-X101SC22030966-Z01-J001-B1-42 (quasi-targeted metabolomics)/4.MetDiffAnalysis/High_GAA.vs.Control/ROC_all/
- Result-X101SC22030966-Z01-J001-B1-42 (quasi-targeted metabolomics)/4.MetDiffAnalysis/High_GAA.vs.Control/ROC_all/Com_10_neg_ROC.pdf
- Result-X101SC22030966-Z01-J001-B1-42 (quasi-targeted metabolomics)/4.MetDiffAnalysis/High_GAA.vs.Control/ROC_all/Com_133_neg_ROC.pdf
- Result-X101SC22030966-Z01-J001-B1-42 (quasi-targeted metabolomics)/4.MetDiffAnalysis/High_GAA.vs.Control/ROC_all/Com_140_neg_ROC.pdf
- Result-X101SC22030966-Z01-J001-B1-42 (quasi-targeted metabolomics)/4.MetDiffAnalysis/High_GAA.vs.Control/ROC_all/Com_144_neg_ROC.pdf
- Result-X101SC22030966-Z01-J001-B1-42 (quasi-targeted metabolomics)/4.MetDiffAnalysis/High_GAA.vs.Control/ROC_all/Com_148_neg_ROC.pdf
- Result-X101SC22030966-Z01-J001-B1-42 (quasi-targeted metabolomics)/4.MetDiffAnalysis/High_GAA.vs.Control/ROC_all/Com_158_neg_ROC.pdf
- Result-X101SC22030966-Z01-J001-B1-42 (quasi-targeted metabolomics)/4.MetDiffAnalysis/High_GAA.vs.Control/ROC_all/Com_159_neg_ROC.pdf
- Result-X101SC22030966-Z01-J001-B1-42 (quasi-targeted metabolomics)/4.MetDiffAnalysis/High_GAA.vs.Control/ROC_all/Com_15_neg_ROC.pdf
- Result-X101SC22030966-Z01-J001-B1-42 (quasi-targeted metabolomics)/4.MetDiffAnalysis/High_GAA.vs.Control/ROC_all/Com_161_neg_ROC.pdf
- Result-X101SC22030966-Z01-J001-B1-42 (quasi-targeted metabolomics)/4.MetDiffAnalysis/High_GAA.vs.Control/ROC_all/Com_163_neg_ROC.pdf
- Result-X101SC22030966-Z01-J001-B1-42 (quasi-targeted metabolomics)/4.MetDiffAnalysis/High_GAA.vs.Control/ROC_all/Com_164_neg_ROC.pdf
- Result-X101SC22030966-Z01-J001-B1-42 (quasi-targeted metabolomics)/4.MetDiffAnalysis/High_GAA.vs.Control/ROC_all/Com_173_neg_ROC.pdf
- Result-X101SC22030966-Z01-J001-B1-42 (quasi-targeted metabolomics)/4.MetDiffAnalysis/High_GAA.vs.Control/ROC_all/Com_178_neg_ROC.pdf
- Result-X101SC22030966-Z01-J001-B1-42 (quasi-targeted metabolomics)/4.MetDiffAnalysis/High_GAA.vs.Control/ROC_all/Com_186_neg_ROC.pdf
- Result-X101SC22030966-Z01-J001-B1-42 (quasi-targeted metabolomics)/4.MetDiffAnalysis/High_GAA.vs.Control/ROC_all/Com_215_neg_ROC.pdf
- Result-X101SC22030966-Z01-J001-B1-42 (quasi-targeted metabolomics)/4.MetDiffAnalysis/High_GAA.vs.Control/ROC_all/Com_220_neg_ROC.pdf
- Result-X101SC22030966-Z01-J001-B1-42 (quasi-targeted metabolomics)/4.MetDiffAnalysis/High_GAA.vs.Control/ROC_all/Com_223_neg_ROC.pdf
- Result-X101SC22030966-Z01-J001-B1-42 (quasi-targeted metabolomics)/4.MetDiffAnalysis/High_GAA.vs.Control/ROC_all/Com_226_neg_ROC.pdf
- Result-X101SC22030966-Z01-J001-B1-42 (quasi-targeted metabolomics)/4.MetDiffAnalysis/High_GAA.vs.Control/ROC_all/Com_228_neg_ROC.pdf
- Result-X101SC22030966-Z01-J001-B1-42 (quasi-targeted metabolomics)/4.MetDiffAnalysis/High_GAA.vs.Control/ROC_all/Com_242_neg_ROC.pdf
- Result-X101SC22030966-Z01-J001-B1-42 (quasi-targeted metabolomics)/4.MetDiffAnalysis/High_GAA.vs.Control/ROC_all/Com_244_neg_ROC.pdf
- Result-X101SC22030966-Z01-J001-B1-42 (quasi-targeted metabolomics)/4.MetDiffAnalysis/High_GAA.vs.Control/ROC_all/Com_247_neg_ROC.pdf
- Result-X101SC22030966-Z01-J001-B1-42 (quasi-targeted metabolomics)/4.MetDiffAnalysis/High_GAA.vs.Control/ROC_all/Com_254_neg_ROC.pdf
- Result-X101SC22030966-Z01-J001-B1-42 (quasi-targeted metabolomics)/4.MetDiffAnalysis/High_GAA.vs.Control/ROC_all/Com_262_neg_ROC.pdf
- Result-X101SC22030966-Z01-J001-B1-42 (quasi-targeted metabolomics)/4.MetDiffAnalysis/High_GAA.vs.Control/ROC_all/Com_267_neg_ROC.pdf
- Result-X101SC22030966-Z01-J001-B1-42 (quasi-targeted metabolomics)/4.MetDiffAnalysis/High_GAA.vs.Control/ROC_all/Com_277_neg_ROC.pdf
- Result-X101SC22030966-Z01-J001-B1-42 (quasi-targeted metabolomics)/4.MetDiffAnalysis/High_GAA.vs.Control/ROC_all/Com_288_neg_ROC.pdf
- Result-X101SC22030966-Z01-J001-B1-42 (quasi-targeted metabolomics)/4.MetDiffAnalysis/High_GAA.vs.Control/ROC_all/Com_30_neg_ROC.pdf
- Result-X101SC22030966-Z01-J001-B1-42 (quasi-targeted metabolomics)/4.MetDiffAnalysis/High_GAA.vs.Control/ROC_all/Com_319_pos_ROC.pdf
- Result-X101SC22030966-Z01-J001-B1-42 (quasi-targeted metabolomics)/4.MetDiffAnalysis/High_GAA.vs.Control/ROC_all/Com_36_neg_ROC.pdf
- Result-X101SC22030966-Z01-J001-B1-42 (quasi-targeted metabolomics)/4.MetDiffAnalysis/High_GAA.vs.Control/ROC_all/Com_371_pos_ROC.pdf
- Result-X101SC22030966-Z01-J001-B1-42 (quasi-targeted metabolomics)/4.MetDiffAnalysis/High_GAA.vs.Control/ROC_all/Com_374_pos_ROC.pdf
- Result-X101SC22030966-Z01-J001-B1-42 (quasi-targeted metabolomics)/4.MetDiffAnalysis/High_GAA.vs.Control/ROC_all/Com_378_pos_ROC.pdf
- Result-X101SC22030966-Z01-J001-B1-42 (quasi-targeted metabolomics)/4.MetDiffAnalysis/High_GAA.vs.Control/ROC_all/Com_397_pos_ROC.pdf
- Result-X101SC22030966-Z01-J001-B1-42 (quasi-targeted metabolomics)/4.MetDiffAnalysis/High_GAA.vs.Control/ROC_all/Com_409_pos_ROC.pdf
- Result-X101SC22030966-Z01-J001-B1-42 (quasi-targeted metabolomics)/4.MetDiffAnalysis/High_GAA.vs.Control/ROC_all/Com_424_pos_ROC.pdf
- Result-X101SC22030966-Z01-J001-B1-42 (quasi-targeted metabolomics)/4.MetDiffAnalysis/High_GAA.vs.Control/ROC_all/Com_434_pos_ROC.pdf
- Result-X101SC22030966-Z01-J001-B1-42 (quasi-targeted metabolomics)/4.MetDiffAnalysis/High_GAA.vs.Control/ROC_all/Com_459_pos_ROC.pdf
- Result-X101SC22030966-Z01-J001-B1-42 (quasi-targeted metabolomics)/4.MetDiffAnalysis/High_GAA.vs.Control/ROC_all/Com_489_pos_ROC.pdf
- Result-X101SC22030966-Z01-J001-B1-42 (quasi-targeted metabolomics)/4.MetDiffAnalysis/High_GAA.vs.Control/ROC_all/Com_536_pos_ROC.pdf
- Result-X101SC22030966-Z01-J001-B1-42 (quasi-targeted metabolomics)/4.MetDiffAnalysis/High_GAA.vs.Control/ROC_all/Com_562_pos_ROC.pdf
- Result-X101SC22030966-Z01-J001-B1-42 (quasi-targeted metabolomics)/4.MetDiffAnalysis/High_GAA.vs.Control/ROC_all/Com_587_pos_ROC.pdf
- Result-X101SC22030966-Z01-J001-B1-42 (quasi-targeted metabolomics)/4.MetDiffAnalysis/High_GAA.vs.Control/ROC_all/Com_589_pos_ROC.pdf
- Result-X101SC22030966-Z01-J001-B1-42 (quasi-targeted metabolomics)/4.MetDiffAnalysis/High_GAA.vs.Control/ROC_all/Com_599_pos_ROC.pdf
- Result-X101SC22030966-Z01-J001-B1-42 (quasi-targeted metabolomics)/4.MetDiffAnalysis/High_GAA.vs.Control/ROC_all/Com_60_neg_ROC.pdf
- Result-X101SC22030966-Z01-J001-B1-42 (quasi-targeted metabolomics)/4.MetDiffAnalysis/High_GAA.vs.Control/ROC_all/Com_646_pos_ROC.pdf
- Result-X101SC22030966-Z01-J001-B1-42 (quasi-targeted metabolomics)/4.MetDiffAnalysis/High_GAA.vs.Control/ROC_all/Com_650_pos_ROC.pdf
- Result-X101SC22030966-Z01-J001-B1-42 (quasi-targeted metabolomics)/4.MetDiffAnalysis/High_GAA.vs.Control/ROC_all/Com_651_pos_ROC.pdf
- Result-X101SC22030966-Z01-J001-B1-42 (quasi-targeted metabolomics)/4.MetDiffAnalysis/High_GAA.vs.Control/ROC_all/Com_654_pos_ROC.pdf
- Result-X101SC22030966-Z01-J001-B1-42 (quasi-targeted metabolomics)/4.MetDiffAnalysis/High_GAA.vs.Control/ROC_all/Com_663_pos_ROC.pdf
- Result-X101SC22030966-Z01-J001-B1-42 (quasi-targeted metabolomics)/4.MetDiffAnalysis/High_GAA.vs.Control/ROC_all/Com_672_pos_ROC.pdf
- Result-X101SC22030966-Z01-J001-B1-42 (quasi-targeted metabolomics)/4.MetDiffAnalysis/High_GAA.vs.Control/ROC_all/Com_83_neg_ROC.pdf
- Result-X101SC22030966-Z01-J001-B1-42 (quasi-targeted metabolomics)/4.MetDiffAnalysis/High_GAA.vs.Control/ROC_all/Com_84_neg_ROC.pdf
- Result-X101SC22030966-Z01-J001-B1-42 (quasi-targeted metabolomics)/4.MetDiffAnalysis/High_GAA.vs.Control/ROC_all/Com_95_neg_ROC.pdf
- Result-X101SC22030966-Z01-J001-B1-42 (quasi-targeted metabolomics)/4.MetDiffAnalysis/High_GAA.vs.No_GAA/
- Result-X101SC22030966-Z01-J001-B1-42 (quasi-targeted metabolomics)/4.MetDiffAnalysis/High_GAA.vs.No_GAA/High_GAA.vs.No_GAA_all_Pvalue.xls
- Result-X101SC22030966-Z01-J001-B1-42 (quasi-targeted metabolomics)/4.MetDiffAnalysis/High_GAA.vs.No_GAA/High_GAA.vs.No_GAA_all_cluster_heatmap.pdf
- Result-X101SC22030966-Z01-J001-B1-42 (quasi-targeted metabolomics)/4.MetDiffAnalysis/High_GAA.vs.No_GAA/High_GAA.vs.No_GAA_all_cluster_heatmap.png
- Result-X101SC22030966-Z01-J001-B1-42 (quasi-targeted metabolomics)/4.MetDiffAnalysis/High_GAA.vs.No_GAA/High_GAA.vs.No_GAA_all_cluster_heatmap_detail.pdf
- Result-X101SC22030966-Z01-J001-B1-42 (quasi-targeted metabolomics)/4.MetDiffAnalysis/High_GAA.vs.No_GAA/High_GAA.vs.No_GAA_all_cluster_heatmap_detail.png
- Result-X101SC22030966-Z01-J001-B1-42 (quasi-targeted metabolomics)/4.MetDiffAnalysis/High_GAA.vs.No_GAA/High_GAA.vs.No_GAA_all_corr.pdf
- Result-X101SC22030966-Z01-J001-B1-42 (quasi-targeted metabolomics)/4.MetDiffAnalysis/High_GAA.vs.No_GAA/High_GAA.vs.No_GAA_all_corr.png
- Result-X101SC22030966-Z01-J001-B1-42 (quasi-targeted metabolomics)/4.MetDiffAnalysis/High_GAA.vs.No_GAA/High_GAA.vs.No_GAA_all_corr.xls
- Result-X101SC22030966-Z01-J001-B1-42 (quasi-targeted metabolomics)/4.MetDiffAnalysis/High_GAA.vs.No_GAA/High_GAA.vs.No_GAA_all_heatmap.pdf
- Result-X101SC22030966-Z01-J001-B1-42 (quasi-targeted metabolomics)/4.MetDiffAnalysis/High_GAA.vs.No_GAA/High_GAA.vs.No_GAA_all_heatmap.png
- Result-X101SC22030966-Z01-J001-B1-42 (quasi-targeted metabolomics)/4.MetDiffAnalysis/High_GAA.vs.No_GAA/High_GAA.vs.No_GAA_all_heatmap_detail.pdf
- Result-X101SC22030966-Z01-J001-B1-42 (quasi-targeted metabolomics)/4.MetDiffAnalysis/High_GAA.vs.No_GAA/High_GAA.vs.No_GAA_all_heatmap_detail.png
- Result-X101SC22030966-Z01-J001-B1-42 (quasi-targeted metabolomics)/4.MetDiffAnalysis/High_GAA.vs.No_GAA/High_GAA.vs.No_GAA_all_zscore.pdf
- Result-X101SC22030966-Z01-J001-B1-42 (quasi-targeted metabolomics)/4.MetDiffAnalysis/High_GAA.vs.No_GAA/High_GAA.vs.No_GAA_all_zscore.png
- Result-X101SC22030966-Z01-J001-B1-42 (quasi-targeted metabolomics)/4.MetDiffAnalysis/High_GAA.vs.No_GAA/High_GAA.vs.No_GAA_all_zscore.xls
- Result-X101SC22030966-Z01-J001-B1-42 (quasi-targeted metabolomics)/4.MetDiffAnalysis/High_GAA.vs.No_GAA/ROC_all/
- Result-X101SC22030966-Z01-J001-B1-42 (quasi-targeted metabolomics)/4.MetDiffAnalysis/High_GAA.vs.No_GAA/ROC_all/Com_102_neg_ROC.pdf
- Result-X101SC22030966-Z01-J001-B1-42 (quasi-targeted metabolomics)/4.MetDiffAnalysis/High_GAA.vs.No_GAA/ROC_all/Com_133_neg_ROC.pdf
- Result-X101SC22030966-Z01-J001-B1-42 (quasi-targeted metabolomics)/4.MetDiffAnalysis/High_GAA.vs.No_GAA/ROC_all/Com_159_neg_ROC.pdf
- Result-X101SC22030966-Z01-J001-B1-42 (quasi-targeted metabolomics)/4.MetDiffAnalysis/High_GAA.vs.No_GAA/ROC_all/Com_161_neg_ROC.pdf
- Result-X101SC22030966-Z01-J001-B1-42 (quasi-targeted metabolomics)/4.MetDiffAnalysis/High_GAA.vs.No_GAA/ROC_all/Com_173_neg_ROC.pdf
- Result-X101SC22030966-Z01-J001-B1-42 (quasi-targeted metabolomics)/4.MetDiffAnalysis/High_GAA.vs.No_GAA/ROC_all/Com_197_neg_ROC.pdf
- Result-X101SC22030966-Z01-J001-B1-42 (quasi-targeted metabolomics)/4.MetDiffAnalysis/High_GAA.vs.No_GAA/ROC_all/Com_222_neg_ROC.pdf
- Result-X101SC22030966-Z01-J001-B1-42 (quasi-targeted metabolomics)/4.MetDiffAnalysis/High_GAA.vs.No_GAA/ROC_all/Com_226_neg_ROC.pdf
- Result-X101SC22030966-Z01-J001-B1-42 (quasi-targeted metabolomics)/4.MetDiffAnalysis/High_GAA.vs.No_GAA/ROC_all/Com_242_neg_ROC.pdf
- Result-X101SC22030966-Z01-J001-B1-42 (quasi-targeted metabolomics)/4.MetDiffAnalysis/High_GAA.vs.No_GAA/ROC_all/Com_275_neg_ROC.pdf
- Result-X101SC22030966-Z01-J001-B1-42 (quasi-targeted metabolomics)/4.MetDiffAnalysis/High_GAA.vs.No_GAA/ROC_all/Com_288_neg_ROC.pdf
- Result-X101SC22030966-Z01-J001-B1-42 (quasi-targeted metabolomics)/4.MetDiffAnalysis/High_GAA.vs.No_GAA/ROC_all/Com_293_neg_ROC.pdf
- Result-X101SC22030966-Z01-J001-B1-42 (quasi-targeted metabolomics)/4.MetDiffAnalysis/High_GAA.vs.No_GAA/ROC_all/Com_296_neg_ROC.pdf
- Result-X101SC22030966-Z01-J001-B1-42 (quasi-targeted metabolomics)/4.MetDiffAnalysis/High_GAA.vs.No_GAA/ROC_all/Com_30_neg_ROC.pdf
- Result-X101SC22030966-Z01-J001-B1-42 (quasi-targeted metabolomics)/4.MetDiffAnalysis/High_GAA.vs.No_GAA/ROC_all/Com_378_pos_ROC.pdf
- Result-X101SC22030966-Z01-J001-B1-42 (quasi-targeted metabolomics)/4.MetDiffAnalysis/High_GAA.vs.No_GAA/ROC_all/Com_392_pos_ROC.pdf
- Result-X101SC22030966-Z01-J001-B1-42 (quasi-targeted metabolomics)/4.MetDiffAnalysis/High_GAA.vs.No_GAA/ROC_all/Com_469_pos_ROC.pdf
- Result-X101SC22030966-Z01-J001-B1-42 (quasi-targeted metabolomics)/4.MetDiffAnalysis/High_GAA.vs.No_GAA/ROC_all/Com_51_neg_ROC.pdf
- Result-X101SC22030966-Z01-J001-B1-42 (quasi-targeted metabolomics)/4.MetDiffAnalysis/High_GAA.vs.No_GAA/ROC_all/Com_52_neg_ROC.pdf
- Result-X101SC22030966-Z01-J001-B1-42 (quasi-targeted metabolomics)/4.MetDiffAnalysis/High_GAA.vs.No_GAA/ROC_all/Com_537_pos_ROC.pdf
- Result-X101SC22030966-Z01-J001-B1-42 (quasi-targeted metabolomics)/4.MetDiffAnalysis/High_GAA.vs.No_GAA/ROC_all/Com_589_pos_ROC.pdf
- Result-X101SC22030966-Z01-J001-B1-42 (quasi-targeted metabolomics)/4.MetDiffAnalysis/High_GAA.vs.No_GAA/ROC_all/Com_60_neg_ROC.pdf
- Result-X101SC22030966-Z01-J001-B1-42 (quasi-targeted metabolomics)/4.MetDiffAnalysis/High_GAA.vs.No_GAA/ROC_all/Com_646_pos_ROC.pdf
- Result-X101SC22030966-Z01-J001-B1-42 (quasi-targeted metabolomics)/4.MetDiffAnalysis/High_GAA.vs.No_GAA/ROC_all/Com_651_pos_ROC.pdf
- Result-X101SC22030966-Z01-J001-B1-42 (quasi-targeted metabolomics)/4.MetDiffAnalysis/High_GAA.vs.No_GAA/ROC_all/Com_663_pos_ROC.pdf
- Result-X101SC22030966-Z01-J001-B1-42 (quasi-targeted metabolomics)/4.MetDiffAnalysis/High_GAA.vs.No_GAA/ROC_all/Com_673_pos_ROC.pdf
- Result-X101SC22030966-Z01-J001-B1-42 (quasi-targeted metabolomics)/4.MetDiffAnalysis/High_GAA.vs.No_GAA/ROC_all/Com_92_neg_ROC.pdf
- Result-X101SC22030966-Z01-J001-B1-42 (quasi-targeted metabolomics)/4.MetDiffAnalysis/High_GAA.vs.No_GAA/ROC_all/Com_97_neg_ROC.pdf
- Result-X101SC22030966-Z01-J001-B1-42 (quasi-targeted metabolomics)/4.MetDiffAnalysis/No_GAA.vs.Control/
- Result-X101SC22030966-Z01-J001-B1-42 (quasi-targeted metabolomics)/4.MetDiffAnalysis/No_GAA.vs.Control/No_GAA.vs.Control_all_Pvalue.xls
- Result-X101SC22030966-Z01-J001-B1-42 (quasi-targeted metabolomics)/4.MetDiffAnalysis/No_GAA.vs.Control/No_GAA.vs.Control_all_cluster_heatmap.pdf
- Result-X101SC22030966-Z01-J001-B1-42 (quasi-targeted metabolomics)/4.MetDiffAnalysis/No_GAA.vs.Control/No_GAA.vs.Control_all_cluster_heatmap.png
- Result-X101SC22030966-Z01-J001-B1-42 (quasi-targeted metabolomics)/4.MetDiffAnalysis/No_GAA.vs.Control/No_GAA.vs.Control_all_cluster_heatmap_detail.pdf
- Result-X101SC22030966-Z01-J001-B1-42 (quasi-targeted metabolomics)/4.MetDiffAnalysis/No_GAA.vs.Control/No_GAA.vs.Control_all_cluster_heatmap_detail.png
- Result-X101SC22030966-Z01-J001-B1-42 (quasi-targeted metabolomics)/4.MetDiffAnalysis/No_GAA.vs.Control/No_GAA.vs.Control_all_corr.pdf
- Result-X101SC22030966-Z01-J001-B1-42 (quasi-targeted metabolomics)/4.MetDiffAnalysis/No_GAA.vs.Control/No_GAA.vs.Control_all_corr.png
- Result-X101SC22030966-Z01-J001-B1-42 (quasi-targeted metabolomics)/4.MetDiffAnalysis/No_GAA.vs.Control/No_GAA.vs.Control_all_corr.xls
- Result-X101SC22030966-Z01-J001-B1-42 (quasi-targeted metabolomics)/4.MetDiffAnalysis/No_GAA.vs.Control/No_GAA.vs.Control_all_heatmap.pdf
- Result-X101SC22030966-Z01-J001-B1-42 (quasi-targeted metabolomics)/4.MetDiffAnalysis/No_GAA.vs.Control/No_GAA.vs.Control_all_heatmap.png
- Result-X101SC22030966-Z01-J001-B1-42 (quasi-targeted metabolomics)/4.MetDiffAnalysis/No_GAA.vs.Control/No_GAA.vs.Control_all_heatmap_detail.pdf
- Result-X101SC22030966-Z01-J001-B1-42 (quasi-targeted metabolomics)/4.MetDiffAnalysis/No_GAA.vs.Control/No_GAA.vs.Control_all_heatmap_detail.png
- Result-X101SC22030966-Z01-J001-B1-42 (quasi-targeted metabolomics)/4.MetDiffAnalysis/No_GAA.vs.Control/No_GAA.vs.Control_all_zscore.pdf
- Result-X101SC22030966-Z01-J001-B1-42 (quasi-targeted metabolomics)/4.MetDiffAnalysis/No_GAA.vs.Control/No_GAA.vs.Control_all_zscore.png
- Result-X101SC22030966-Z01-J001-B1-42 (quasi-targeted metabolomics)/4.MetDiffAnalysis/No_GAA.vs.Control/No_GAA.vs.Control_all_zscore.xls
- Result-X101SC22030966-Z01-J001-B1-42 (quasi-targeted metabolomics)/4.MetDiffAnalysis/No_GAA.vs.Control/ROC_all/
- Result-X101SC22030966-Z01-J001-B1-42 (quasi-targeted metabolomics)/4.MetDiffAnalysis/No_GAA.vs.Control/ROC_all/Com_222_neg_ROC.pdf
- Result-X101SC22030966-Z01-J001-B1-42 (quasi-targeted metabolomics)/4.MetDiffAnalysis/No_GAA.vs.Control/ROC_all/Com_227_neg_ROC.pdf
- Result-X101SC22030966-Z01-J001-B1-42 (quasi-targeted metabolomics)/4.MetDiffAnalysis/No_GAA.vs.Control/ROC_all/Com_263_neg_ROC.pdf
- Result-X101SC22030966-Z01-J001-B1-42 (quasi-targeted metabolomics)/4.MetDiffAnalysis/No_GAA.vs.Control/ROC_all/Com_277_neg_ROC.pdf
- Result-X101SC22030966-Z01-J001-B1-42 (quasi-targeted metabolomics)/4.MetDiffAnalysis/No_GAA.vs.Control/ROC_all/Com_319_pos_ROC.pdf
- Result-X101SC22030966-Z01-J001-B1-42 (quasi-targeted metabolomics)/4.MetDiffAnalysis/No_GAA.vs.Control/ROC_all/Com_334_pos_ROC.pdf
- Result-X101SC22030966-Z01-J001-B1-42 (quasi-targeted metabolomics)/4.MetDiffAnalysis/No_GAA.vs.Control/ROC_all/Com_36_neg_ROC.pdf
- Result-X101SC22030966-Z01-J001-B1-42 (quasi-targeted metabolomics)/4.MetDiffAnalysis/No_GAA.vs.Control/ROC_all/Com_371_pos_ROC.pdf
- Result-X101SC22030966-Z01-J001-B1-42 (quasi-targeted metabolomics)/4.MetDiffAnalysis/No_GAA.vs.Control/ROC_all/Com_537_pos_ROC.pdf
- Result-X101SC22030966-Z01-J001-B1-42 (quasi-targeted metabolomics)/4.MetDiffAnalysis/No_GAA.vs.Control/ROC_all/Com_560_pos_ROC.pdf
- Result-X101SC22030966-Z01-J001-B1-42 (quasi-targeted metabolomics)/4.MetDiffAnalysis/No_GAA.vs.Control/ROC_all/Com_582_pos_ROC.pdf
- Result-X101SC22030966-Z01-J001-B1-42 (quasi-targeted metabolomics)/4.MetDiffAnalysis/Venn_diff/
- Result-X101SC22030966-Z01-J001-B1-42 (quasi-targeted metabolomics)/4.MetDiffAnalysis/Venn_diff/Diff_Venn_Intersection_all.xls
- Result-X101SC22030966-Z01-J001-B1-42 (quasi-targeted metabolomics)/4.MetDiffAnalysis/Venn_diff/Diff_Venn_Union_all.xls
- Result-X101SC22030966-Z01-J001-B1-42 (quasi-targeted metabolomics)/4.MetDiffAnalysis/Venn_diff/Diff_Venn_all.png
- Result-X101SC22030966-Z01-J001-B1-42 (quasi-targeted metabolomics)/4.MetDiffAnalysis/Venn_diff/Diff_Venn_all.svg
- Result-X101SC22030966-Z01-J001-B1-42 (quasi-targeted metabolomics)/5.MetKeggEnrichment/
- Result-X101SC22030966-Z01-J001-B1-42 (quasi-targeted metabolomics)/5.MetKeggEnrichment/5-MetKeggEnrichment-readme.pdf
- Result-X101SC22030966-Z01-J001-B1-42 (quasi-targeted metabolomics)/5.MetKeggEnrichment/High_GAA.vs.Control/
- Result-X101SC22030966-Z01-J001-B1-42 (quasi-targeted metabolomics)/5.MetKeggEnrichment/High_GAA.vs.Control/High_GAA.vs.Control_all.KEGG_Enrich.scatterplot.pdf
- Result-X101SC22030966-Z01-J001-B1-42 (quasi-targeted metabolomics)/5.MetKeggEnrichment/High_GAA.vs.Control/High_GAA.vs.Control_all.KEGG_Enrich.scatterplot.png
- Result-X101SC22030966-Z01-J001-B1-42 (quasi-targeted metabolomics)/5.MetKeggEnrichment/High_GAA.vs.Control/High_GAA.vs.Control_all_KEGG_map/
- Result-X101SC22030966-Z01-J001-B1-42 (quasi-targeted metabolomics)/5.MetKeggEnrichment/High_GAA.vs.Control/High_GAA.vs.Control_all_KEGG_map/KEGG.map.html
- Result-X101SC22030966-Z01-J001-B1-42 (quasi-targeted metabolomics)/5.MetKeggEnrichment/High_GAA.vs.Control/High_GAA.vs.Control_all_KEGG_map/src/
- Result-X101SC22030966-Z01-J001-B1-42 (quasi-targeted metabolomics)/5.MetKeggEnrichment/High_GAA.vs.Control/High_GAA.vs.Control_all_KEGG_map/src/00010.html
- Result-X101SC22030966-Z01-J001-B1-42 (quasi-targeted metabolomics)/5.MetKeggEnrichment/High_GAA.vs.Control/High_GAA.vs.Control_all_KEGG_map/src/00010.png
- Result-X101SC22030966-Z01-J001-B1-42 (quasi-targeted metabolomics)/5.MetKeggEnrichment/High_GAA.vs.Control/High_GAA.vs.Control_all_KEGG_map/src/00020.html
- Result-X101SC22030966-Z01-J001-B1-42 (quasi-targeted metabolomics)/5.MetKeggEnrichment/High_GAA.vs.Control/High_GAA.vs.Control_all_KEGG_map/src/00020.png
- Result-X101SC22030966-Z01-J001-B1-42 (quasi-targeted metabolomics)/5.MetKeggEnrichment/High_GAA.vs.Control/High_GAA.vs.Control_all_KEGG_map/src/00030.html
- Result-X101SC22030966-Z01-J001-B1-42 (quasi-targeted metabolomics)/5.MetKeggEnrichment/High_GAA.vs.Control/High_GAA.vs.Control_all_KEGG_map/src/00030.png
- Result-X101SC22030966-Z01-J001-B1-42 (quasi-targeted metabolomics)/5.MetKeggEnrichment/High_GAA.vs.Control/High_GAA.vs.Control_all_KEGG_map/src/00040.html
- Result-X101SC22030966-Z01-J001-B1-42 (quasi-targeted metabolomics)/5.MetKeggEnrichment/High_GAA.vs.Control/High_GAA.vs.Control_all_KEGG_map/src/00040.png
- Result-X101SC22030966-Z01-J001-B1-42 (quasi-targeted metabolomics)/5.MetKeggEnrichment/High_GAA.vs.Control/High_GAA.vs.Control_all_KEGG_map/src/00051.html
- Result-X101SC22030966-Z01-J001-B1-42 (quasi-targeted metabolomics)/5.MetKeggEnrichment/High_GAA.vs.Control/High_GAA.vs.Control_all_KEGG_map/src/00051.png
- Result-X101SC22030966-Z01-J001-B1-42 (quasi-targeted metabolomics)/5.MetKeggEnrichment/High_GAA.vs.Control/High_GAA.vs.Control_all_KEGG_map/src/00052.html
- Result-X101SC22030966-Z01-J001-B1-42 (quasi-targeted metabolomics)/5.MetKeggEnrichment/High_GAA.vs.Control/High_GAA.vs.Control_all_KEGG_map/src/00052.png
- Result-X101SC22030966-Z01-J001-B1-42 (quasi-targeted metabolomics)/5.MetKeggEnrichment/High_GAA.vs.Control/High_GAA.vs.Control_all_KEGG_map/src/00053.html
- Result-X101SC22030966-Z01-J001-B1-42 (quasi-targeted metabolomics)/5.MetKeggEnrichment/High_GAA.vs.Control/High_GAA.vs.Control_all_KEGG_map/src/00053.png
- Result-X101SC22030966-Z01-J001-B1-42 (quasi-targeted metabolomics)/5.MetKeggEnrichment/High_GAA.vs.Control/High_GAA.vs.Control_all_KEGG_map/src/00061.html
- Result-X101SC22030966-Z01-J001-B1-42 (quasi-targeted metabolomics)/5.MetKeggEnrichment/High_GAA.vs.Control/High_GAA.vs.Control_all_KEGG_map/src/00061.png
- Result-X101SC22030966-Z01-J001-B1-42 (quasi-targeted metabolomics)/5.MetKeggEnrichment/High_GAA.vs.Control/High_GAA.vs.Control_all_KEGG_map/src/00071.html
- Result-X101SC22030966-Z01-J001-B1-42 (quasi-targeted metabolomics)/5.MetKeggEnrichment/High_GAA.vs.Control/High_GAA.vs.Control_all_KEGG_map/src/00071.png
- Result-X101SC22030966-Z01-J001-B1-42 (quasi-targeted metabolomics)/5.MetKeggEnrichment/High_GAA.vs.Control/High_GAA.vs.Control_all_KEGG_map/src/00100.html
- Result-X101SC22030966-Z01-J001-B1-42 (quasi-targeted metabolomics)/5.MetKeggEnrichment/High_GAA.vs.Control/High_GAA.vs.Control_all_KEGG_map/src/00100.png
- Result-X101SC22030966-Z01-J001-B1-42 (quasi-targeted metabolomics)/5.MetKeggEnrichment/High_GAA.vs.Control/High_GAA.vs.Control_all_KEGG_map/src/00120.html
- Result-X101SC22030966-Z01-J001-B1-42 (quasi-targeted metabolomics)/5.MetKeggEnrichment/High_GAA.vs.Control/High_GAA.vs.Control_all_KEGG_map/src/00120.png
- Result-X101SC22030966-Z01-J001-B1-42 (quasi-targeted metabolomics)/5.MetKeggEnrichment/High_GAA.vs.Control/High_GAA.vs.Control_all_KEGG_map/src/00130.html
- Result-X101SC22030966-Z01-J001-B1-42 (quasi-targeted metabolomics)/5.MetKeggEnrichment/High_GAA.vs.Control/High_GAA.vs.Control_all_KEGG_map/src/00130.png
- Result-X101SC22030966-Z01-J001-B1-42 (quasi-targeted metabolomics)/5.MetKeggEnrichment/High_GAA.vs.Control/High_GAA.vs.Control_all_KEGG_map/src/00140.html
- Result-X101SC22030966-Z01-J001-B1-42 (quasi-targeted metabolomics)/5.MetKeggEnrichment/High_GAA.vs.Control/High_GAA.vs.Control_all_KEGG_map/src/00140.png
- Result-X101SC22030966-Z01-J001-B1-42 (quasi-targeted metabolomics)/5.MetKeggEnrichment/High_GAA.vs.Control/High_GAA.vs.Control_all_KEGG_map/src/00190.html
- Result-X101SC22030966-Z01-J001-B1-42 (quasi-targeted metabolomics)/5.MetKeggEnrichment/High_GAA.vs.Control/High_GAA.vs.Control_all_KEGG_map/src/00190.png
- Result-X101SC22030966-Z01-J001-B1-42 (quasi-targeted metabolomics)/5.MetKeggEnrichment/High_GAA.vs.Control/High_GAA.vs.Control_all_KEGG_map/src/00220.html
- Result-X101SC22030966-Z01-J001-B1-42 (quasi-targeted metabolomics)/5.MetKeggEnrichment/High_GAA.vs.Control/High_GAA.vs.Control_all_KEGG_map/src/00220.png
- Result-X101SC22030966-Z01-J001-B1-42 (quasi-targeted metabolomics)/5.MetKeggEnrichment/High_GAA.vs.Control/High_GAA.vs.Control_all_KEGG_map/src/00230.html
- Result-X101SC22030966-Z01-J001-B1-42 (quasi-targeted metabolomics)/5.MetKeggEnrichment/High_GAA.vs.Control/High_GAA.vs.Control_all_KEGG_map/src/00230.png
- Result-X101SC22030966-Z01-J001-B1-42 (quasi-targeted metabolomics)/5.MetKeggEnrichment/High_GAA.vs.Control/High_GAA.vs.Control_all_KEGG_map/src/00232.html
- Result-X101SC22030966-Z01-J001-B1-42 (quasi-targeted metabolomics)/5.MetKeggEnrichment/High_GAA.vs.Control/High_GAA.vs.Control_all_KEGG_map/src/00232.png
- Result-X101SC22030966-Z01-J001-B1-42 (quasi-targeted metabolomics)/5.MetKeggEnrichment/High_GAA.vs.Control/High_GAA.vs.Control_all_KEGG_map/src/00240.html
- Result-X101SC22030966-Z01-J001-B1-42 (quasi-targeted metabolomics)/5.MetKeggEnrichment/High_GAA.vs.Control/High_GAA.vs.Control_all_KEGG_map/src/00240.png
- Result-X101SC22030966-Z01-J001-B1-42 (quasi-targeted metabolomics)/5.MetKeggEnrichment/High_GAA.vs.Control/High_GAA.vs.Control_all_KEGG_map/src/00250.html
- Result-X101SC22030966-Z01-J001-B1-42 (quasi-targeted metabolomics)/5.MetKeggEnrichment/High_GAA.vs.Control/High_GAA.vs.Control_all_KEGG_map/src/00250.png
- Result-X101SC22030966-Z01-J001-B1-42 (quasi-targeted metabolomics)/5.MetKeggEnrichment/High_GAA.vs.Control/High_GAA.vs.Control_all_KEGG_map/src/00260.html
[truncated: 563 more entries]
